# Supplementary material for: Staphylococcus aureus Detection in Milk Using a Thickness Shear Mode Acoustic Aptasensor with an Antifouling Probe Linker
Source: Biosensors (Basel). 2023 Jun 3;13(6):614. doi: 10.3390/bios13060614 (PMC10296631; doi:10.3390/bios13060614)
Supplement: Supplementary file 1 [file biosensors-13-00614-s001.zip]

Archive with 1 entries (1 files):
- biosensors-2419672-supplementary.pdf
